# Supplementary material for: Temporal Changes in the Oxyhemoglobin Dissociation Curve of Critically Ill COVID-19 Patients
Source: J Clin Med. 2022 Jan 31;11(3):788. doi: 10.3390/jcm11030788 (PMC8836951; doi:10.3390/jcm11030788)
Supplement: Supplementary file 1 [file jcm-11-00788-s001.zip]

Archive with 1 entries (1 files):
- jcm-1514666-supplementary.pdf
